# Supplementary material for: Transcriptome Analysis of Male and Female Sebastiscus marmoratus
Source: PLoS One. 2012 Nov 27;7(11):e50676. doi: 10.1371/journal.pone.0050676 (PMC3507777; doi:10.1371/journal.pone.0050676)
Supplement: Table S2 — List of the up-regulated and down-regulated unigenes between male and female libraries. (XLS) [file pone.0050676.s004.xls]

## Sheet: Sheet1
Table S2 List of the up-regulated and down-regulated unigenes between male and female libraries.
No.	Gene name (Nr-annotation)	Male rawreads	Female rawreads	log2(Female RPKM/Male RPKM)	Nr-Evalue
1	anti-Mullerian hormone [Dicentrarchus labrax]	618	0	-16.7799	8e-59
2	LOC566659 protein [Danio rerio]	464	0	-15.7027	3e-69
3	PREDICTED: sodium/bile acid cotransporter isoform 2 [Macaca mulatta]	131	0	-15.1167	2e-10
4	PREDICTED: solute carrier family 10 (sodium/bile acid cotransporter family), member 1 [Danio rerio]	100	0	-15.1034	3e-07
5	chitinase [Hypomesus transpacificus]	71	0	-14.5813	3e-23
6	PREDICTED: solute carrier family 22 member 6-like [Danio rerio]	72	0	-14.3477	8e-09
7	unnamed protein product [Tetraodon nigroviridis]	72	0	-14.1726	4e-15
8	putative reverse transcriptase [Takifugu rubripes]	41	0	-13.284	6e-07
9	chitinase [Hypomesus transpacificus]	56	0	-13.2142	1e-70
10	keratin-associated protein 5-4 [Homo sapiens] >gi|56749058|sp|Q6L8H1.1|KRA54_HUMAN RecName: Full=Keratin-associated protein 5-4; AltName: Full=Keratin-associated protein 5.4; AltName: Full=Ultrahigh sulfur keratin-associated protein 5.4 >gi|47522531|dbj|BAD20200.1| keratin associated protein [Homo sapiens]	23	0	-13.035	3e-07
11	RPGR [Rattus norvegicus]	24	0	-13	9e-08
12	ileal sodium/bile acid cotransporter [Danio rerio] >gi|31418838|gb|AAH53189.1| Solute carrier family 10 (sodium/bile acid cotransporter family), member 2 [Danio rerio] >gi|169158069|emb|CAQ13661.1| solute carrier family 10 (sodium/bile acid cotransporter family), member 2 [Danio rerio] >gi|182891818|gb|AAI65330.1| Slc10a2 protein [Danio rerio]	22	0	-12.8965	1e-36
13	bloodthirsty [Notothenia coriiceps]	20	0	-12.8871	4e-22
14	unnamed protein product [Tetraodon nigroviridis]	23	0	-12.8379	6e-06
15	PREDICTED: NK3 homeobox 2 [Taeniopygia guttata]	25	0	-12.7579	2e-34
16	GH10507 [Drosophila grimshawi] >gi|193904565|gb|EDW03432.1| GH10507 [Drosophila grimshawi]	24	0	-12.6126	2e-08
17	Zgc:55406 protein [Danio rerio] >gi|197246967|gb|AAI64190.1| Zgc:55406 protein [Danio rerio]	18	0	-12.5153	2e-42
18	TNF-related apoptosis inducing ligand [Siniperca chuatsi]	21	0	-12.4669	4e-21
19	Gap junction beta-6 protein [Salmo salar] >gi|209155214|gb|ACI33839.1| Gap junction beta-6 protein [Salmo salar]	20	0	-12.436	9e-35
20	U88 [Brugia malayi]	15	0	-12.4124	9e-35
21	PREDICTED: ubiquitin-like modifier-activating enzyme 1-like [Danio rerio]	18	0	-12.2315	5e-24
22	steroid 11-beta-hydroxylase [Dicentrarchus labrax]	13	0	-12.2295	2e-30
23	PREDICTED: similar to endo-beta-N-acetylglucosaminidase [Ornithorhynchus anatinus]	13	0	-12.2177	6e-14
24	LOC563369 protein [Danio rerio]	17	0	-12.1707	4e-40
25	Late embryogenesis abundant protein B19.4 [Brugia malayi]	14	0	-12.0964	4e-14
26	anti-mullerian hormone receptor II [Acanthopagrus schlegelii]	13	0	-12.0199	1e-34
27	Mullerian inhibiting substance type II receptor [Oryzias latipes] >gi|139002784|dbj|BAF51975.1| Mullerian inhibiting substance type II receptor [Oryzias latipes]	13	0	-11.9945	5e-28
28	PREDICTED: similar to SH3 domain binding glutamic acid-rich protein-like 3 [Ciona intestinalis]	14	0	-11.9759	1e-15
29	LOC563369 protein [Danio rerio]	11	0	-11.8965	7e-39
30	GE14936 [Drosophila yakuba] >gi|194186722|gb|EDX00334.1| GE14936 [Drosophila yakuba]	11	0	-11.8854	1e-06
31	complement C1q tumor necrosis factor-related protein 5 precursor variant 2 [Homo sapiens]	13	0	-11.7924	1e-06
32	GG24735 [Drosophila erecta] >gi|190660067|gb|EDV57259.1| GG24735 [Drosophila erecta]	13	0	-11.7837	6e-06
33	lamin-A [Xenopus laevis] >gi|125963|sp|P11048.1|LMNA_XENLA RecName: Full=Lamin-A >gi|255254|gb|AAB23219.1| lamin A, XlA [Xenopus laevis, Peptide, 665 aa]	11	0	-11.6419	2e-06
34	PREDICTED: coronin, actin binding protein, 2A-like [Danio rerio]	12	0	-11.4427	8e-20
35	anti-mullerian hormone [Acanthopagrus schlegelii]	359	1	-8.6423	1e-37
36	C-lectin-B [Dicentrarchus labrax]	291	1	-8.3395	1e-32
37	serum lectin isoform 3 [Verasper variegatus]	832	6	-7.2699	9e-24
38	Nattectin precursor [Anoplopoma fimbria]	101	1	-6.8123	9e-24
39	Mullerian inihibiting substance [Paralichthys olivaceus]	576	9	-6.1544	1e-54
40	novel protein (zgc:66432) [Danio rerio]	7	804	6.68933	2e-10
41	Sulfotransferase 1C1 [Anoplopoma fimbria]	4	460	6.69112	2e-54
42	PREDICTED: similar to RIKEN cDNA 1810019J16 [Taeniopygia guttata]	4	465	6.70678	3e-70
43	phosphoribosylaminoimidazole carboxylase, phosphoribosylaminoimidazole succinocarboxamide synthetase [Danio rerio]	10	1194	6.74525	0
44	solute carrier family 12 member 9 [Danio rerio] >gi|187611452|sp|A2BFP5.1|S12A9_DANRE RecName: Full=Solute carrier family 12 member 9 >gi|122890775|emb|CAM14224.1| novel protein to vertebrate solute carrier family 12 (potassium/chloride transporters), member 9 (SLC12A9) [Danio rerio] >gi|122891609|emb|CAM14083.1| novel protein to vertebrate solute carrier family 12 (potassium/chloride transporter…	2	241	6.75841	2e-65
45	novel protein (zgc:56119) [Danio rerio] >gi|56207241|emb|CAI21014.1| novel protein (zgc:56119) [Danio rerio]	2	250	6.81179	7e-86
46	Sc:d0144 protein [Danio rerio]	9	1143	6.83458	0
47	PREDICTED: glyoxylate reductase-like [Ailuropoda melanoleuca]	2	264	6.89008	1e-65
48	Zgc:136359 protein [Danio rerio]	14	1908	6.93605	1e-55
49	PREDICTED: similar to hCG16775 [Monodelphis domestica]	7	984	6.9808	5e-20
50	RecName: Full=G2/mitotic-specific cyclin-B2 >gi|6729106|dbj|BAA89698.1| cyclin B2 [Oryzias latipes]	5	703	6.98106	2e-54
51	GA28568 [Drosophila pseudoobscura pseudoobscura] >gi|198151215|gb|EDY74106.1| GA28568 [Drosophila pseudoobscura pseudoobscura]	5	708	6.99123	2e-50
52	PREDICTED: histone cluster 1, H2bc-like [Danio rerio]	4	577	7.0181	8e-44
53	zona pellucida protein D [Coturnix japonica]	2	293	7.04058	1e-123
54	PREDICTED: sphingosine-1-phosphate phosphotase 2-like [Danio rerio]	3	444	7.05503	3e-28
55	PREDICTED: similar to zona pellucida B protein, partial [Ornithorhynchus anatinus]	6	896	7.06804	1e-152
56	transmembrane protein 30B [Danio rerio] >gi|49257549|gb|AAH74091.1| Zgc:91908 [Danio rerio]	2	309	7.11691	7e-09
57	42Sp50 [Oryzias latipes] >gi|5059089|gb|AAD38912.1|AF128815_1 42Sp50 [Oryzias latipes]	1	156	7.13183	0
58	cell adhesion molecule with homology to L1CAM (close homolog of L1) a [Danio rerio] >gi|189313742|gb|ACD88870.1| camel [Danio rerio]	1	159	7.1584	1e-13
59	Caprin2 protein [Danio rerio]	59	9647	7.19884	1e-110
60	cyclin B1 [Larimichthys crocea]	23	3897	7.25022	6e-39
61	cyclin-A2 [Salmo salar] >gi|209154884|gb|ACI33674.1| Cyclin-A2 [Salmo salar]	2	349	7.29294	3e-64
62	potassium channel, subfamily K, member 1 [Danio rerio] >gi|148745196|gb|AAI42937.1| Zgc:165664 protein [Danio rerio]	6	1053	7.30112	1e-101
63	homeobox protein BarH-like 1 [Danio rerio] >gi|63101896|gb|AAH95353.1| BarH-like homeobox 1 [Danio rerio] >gi|182889448|gb|AAI65106.1| Barx1 protein [Danio rerio]	2	355	7.3177	2e-83
64	Proteinase-activated receptor 2 precursor [Osmerus mordax]	1	191	7.42317	3e-72
65	fish virus induced TRIM protein [Oncorhynchus mykiss]	2	388	7.44581	3e-06
66	Nolc1l protein [Danio rerio]	5	980	7.4604	3e-51
67	PREDICTED: Gamma-interferon-inducible lysosomal thiol reductase-like [Danio rerio]	26	5166	7.48002	6e-20
68	cyclin A2 [Carassius auratus]	1	199	7.48202	2e-47
69	ELOVL family member 6, elongation of long chain fatty acids like [Danio rerio]	9	1794	7.48464	1e-39
70	LOC548351 protein [Xenopus (Silurana) tropicalis]	1	202	7.50397	3e-12
71	si:ch211-188c16.1 [Danio rerio] >gi|190339092|gb|AAI62725.1| Si:ch211-188c16.1 protein [Danio rerio]	4	832	7.54614	3e-12
72	Replication protein A 32 kDa subunit [Osmerus mordax]	5	1070	7.58708	3e-95
73	Zgc:92113 [Danio rerio]	4	870	7.61054	2e-39
74	nanos homolog 3 [Oryzias latipes] >gi|156447531|gb|ABU63572.1| nanos2 [Oryzias latipes] >gi|161727356|dbj|BAF94305.1| NANOS3 [Oryzias latipes]	10	2176	7.61129	3e-62
75	ReO_6 [Oryzias latipes]	2	439	7.62321	3e-97
76	novel protein (zgc:77855) [Danio rerio]	4	880	7.62683	4e-93
77	proteinase-activated receptor-2a [Salmo salar] >gi|210061108|gb|ACJ05627.1| proteinase-activated receptor-2a [Salmo salar]	4	893	7.64821	6e-64
78	novel protein (zgc:110366) [Danio rerio]	0	1	7.6632	4e-11
79	RNA-binding protein 6 [Trypanosoma cruzi]	2	462	7.69747	3e-09
80	ZPC1 [Oryzias latipes]	13	3079	7.73344	7e-61
81	stanniocalcin-1 [Paralichthys olivaceus]	1	243	7.77071	3e-41
82	occludin [Oncorhynchus mykiss] >gi|298239778|gb|ADI70688.1| occludin [Oncorhynchus mykiss]	12	3065	7.84233	7e-51
83	F-box only protein 43 [Danio rerio] >gi|32451967|gb|AAH54715.1| Zgc:66488 [Danio rerio]	1	264	7.89004	1e-106
84	meiotic recombination protein SPO11 [Danio rerio] >gi|41107578|gb|AAH65463.1| SPO11 meiotic protein covalently bound to DSB homolog (S. cerevisiae) [Danio rerio] >gi|182892100|gb|AAI65825.1| Spo11 protein [Danio rerio]	2	537	7.91433	4e-12
85	importin alpha [Pagrus major]	2	537	7.91454	2e-15
86	adipose differentiation-related protein [Anas platyrhynchos]	2	546	7.9385	1e-140
87	Si:ch211-132b12.8 [Danio rerio]	1	291	8.03048	3e-32
88	PREDICTED: zygote arrest protein 1-like [Xenopus (Silurana) tropicalis]	1	313	8.13526	4e-95
89	PREDICTED: cystatin-F-like [Pongo abelii]	5	1586	8.15482	1e-111
90	ZPAX [Oryzias latipes]	3	960	8.16769	2e-39
91	growth factor receptor-bound protein 7 [Rattus norvegicus] >gi|6018122|gb|AAF01776.1|AF190121_1 growth factor receptor binding protein GRB7 [Rattus norvegicus] >gi|51859440|gb|AAH81757.1| Growth factor receptor bound protein 7 [Rattus norvegicus] >gi|149054116|gb|EDM05933.1| growth factor receptor bound protein 7 [Rattus norvegicus]	2	659	8.21002	1e-122
92	myogenic regulatory factor 4 [Epinephelus coioides]	1	332	8.22086	3e-33
93	PREDICTED: similar to Transmembrane protein 61 [Ornithorhynchus anatinus]	2	664	8.22106	1e-114
94	Dvr1 protein [Danio rerio] >gi|182891254|gb|AAI64172.1| Dvr1 protein [Danio rerio]	2	692	8.28001	6e-64
95	bone morphogenetic protein 15 [Dicentrarchus labrax]	1	457	8.68301	1e-100
96	CUB domain-containing protein 1 [Danio rerio] >gi|61403184|gb|AAH91838.1| Zgc:113071 [Danio rerio] >gi|182889050|gb|AAI64573.1| Zgc:113071 protein [Danio rerio]	2	917	8.68642	3e-17
97	LSM14 homolog B-like [Danio rerio]	5	2355	8.72534	1e-130
98	elongation of very long chain fatty acids protein 7 [Ictalurus furcatus]	2	992	8.7993	1e-68
99	RecName: Full=Borealin-2; AltName: Full=Cell division cycle-associated protein 8.2; AltName: Full=Cell division cycle-associated protein 9; AltName: Full=Dasra-A; Short=DrDasraA	1	516	8.85674	7e-18
100	PREDICTED: wu:fd16d01 [Danio rerio]	1	590	9.05009	1e-145
101	Forkhead box I1 [Danio rerio] >gi|182891584|gb|AAI64810.1| Foxi1 protein [Danio rerio]	1	598	9.06951	1e-17
102	ZPC2 [Oryzias latipes]	2	1198	9.07255	1e-22
103	Zgc:112971 [Danio rerio]	6	3757	9.13613	1e-61
104	PREDICTED: similar to MSTP025 [Gallus gallus]	2	1273	9.15977	1e-77
105	long-chain-fatty-acid--CoA ligase 5 [Danio rerio] >gi|51858482|gb|AAH81587.1| Zgc:92083 [Danio rerio]	2	1383	9.27921	3e-42
106	B-cell translocation protein 4b [Danio rerio]	5	3541	9.31371	9e-55
107	novel protein similar to vertebrate guanine nucleotide binding protein (G protein) family [Danio rerio] >gi|169146290|emb|CAQ14056.1| novel protein similar to vertebrate guanine nucleotide binding protein (G protein) family [Danio rerio] >gi|259141803|emb|CBF37794.1| guanine nucleotide binding protein alpha subunit v1 subtype [Danio rerio]	4	2854	9.32458	1e-138
108	Zgc:163014 protein [Danio rerio]	1	793	9.47702	8e-82
109	ubinuclein-1 [Gallus gallus]	2	1629	9.51547	1e-120
110	protein associated with topoisomerase II homolog 2 [Xenopus (Silurana) tropicalis]	2	1632	9.51817	5e-07
111	choriogenin Hminor [Oryzias latipes] >gi|4589850|dbj|BAA76901.1| choriogenin Hminor [Oryzias latipes]	1	827	9.53726	2e-14
112	perilipin-2 [Danio rerio] >gi|66911126|gb|AAH96807.1| Zgc:110411 [Danio rerio] >gi|182891018|gb|AAI64524.1| Zgc:110411 protein [Danio rerio]	2	1801	9.65963	1e-60
113	POU domain protein class V transcription factor 1 [Oryzias latipes] >gi|49341552|gb|AAT64911.1| POU domain protein class V transcription factor 1 [Oryzias latipes]	2	2228	9.96635	0
114	PREDICTED: IgGFc-binding protein [Xenopus (Silurana) tropicalis]	1	1132	9.99042	9e-16
115	novel protein [Danio rerio] >gi|220679191|emb|CAX13322.1| novel protein [Danio rerio]	1	1285	10.1728	1e-77
116	ZPA domain containing protein [Oryzias latipes] >gi|5059073|gb|AAD38904.1|AF128807_1 ZPA domain containing protein [Oryzias latipes]	2	2692	10.2401	4e-13
117	linker histone H1M [Pagrus major]	2	3529	10.63	1e-176
118	PREDICTED: otopetrin 2 [Danio rerio]	13	29544	10.9957	2e-45
119	vitellogenin [Thunnus thynnus]	0	20	11.4566	3e-74
120	novel protein similar to vertebrate core 1 synthase, glycoprotein-N-acetylgalactosamine 3-beta-galactosyltransferase, 1 (C1GALT1) [Danio rerio] >gi|148725578|emb|CAN88159.1| novel protein similar to vertebrate core 1 synthase, glycoprotein-N-acetylgalactosamine 3-beta-galactosyltransferase, 1 (C1GALT1) [Danio rerio]	0	16	11.4826	3e-46
121	odd oz/ten-m3 [Danio rerio]	0	17	11.5074	5e-58
122	PREDICTED: protein osteopotentia homolog [Xenopus (Silurana) tropicalis]	0	13	11.5242	1e-19
123	PREDICTED: si:dkey-48h7.2 [Danio rerio]	14	46010	11.5279	7e-34
124	vitellogenin [Lithognathus mormyrus]	0	13	11.5283	3e-20
125	PREDICTED: similar to midasin [Gallus gallus]	0	16	11.5314	6e-33
126	PREDICTED: CG4329-like [Danio rerio]	0	16	11.5648	5e-62
127	PREDICTED: si:ch211-243g18.1 [Danio rerio]	0	14	11.5677	1e-08
128	novel protein similar to humna DNA-directed polymerase theta (POLQ) [Danio rerio]	0	27	11.5828	1e-115
129	PREDICTED: similar to Eph-like receptor tyrosine kinase [Gallus gallus]	0	17	11.6024	5e-22
130	PREDICTED: similar to Cyclin-dependent kinase 5 activator; Cdk5 activator; P25/P35 [Monodelphis domestica]	0	13	11.6077	1e-31
131	plexin domain-containing protein 2 [Danio rerio] >gi|226000889|dbj|BAH36758.1| plexin domain containing 2 [Danio rerio]	0	15	11.6102	2e-46
132	novel protein similar to vertebrate cysteine-rich, angiogenic inducer, 61 (CYR61) [Danio rerio]	0	14	11.615	8e-36
133	thimet oligopeptidase 1 [Danio rerio] >gi|53733379|gb|AAH83527.1| Thimet oligopeptidase 1 [Danio rerio]	0	15	11.6366	5e-59
134	PREDICTED: calcium-dependent secretion activator 2 [Danio rerio]	0	16	11.6449	6e-22
135	PREDICTED: UDP-glucuronosyltransferase 2A1-like [Danio rerio]	0	13	11.6601	1e-40
136	PREDICTED: MGC84378 protein-like [Danio rerio]	0	14	11.6681	1e-40
137	PREDICTED: Wolf-Hirschhorn syndrome candidate 1-like 1 [Danio rerio]	0	13	11.6871	2e-35
138	PREDICTED: phosphatidylinositol-4-phosphate 3-kinase C2 domain-containing gamma polypeptide-like [Danio rerio]	0	13	11.6917	2e-28
139	calmodulin regulated spectrin-associated protein 1-like 1 [Danio rerio] >gi|94733713|emb|CAK05341.1| novel protein [Danio rerio] >gi|94733899|emb|CAK11018.1| novel protein [Danio rerio]	0	15	11.6947	6e-28
140	PREDICTED: RAD54 homolog B (S. cerevisiae) [Danio rerio]	0	13	11.7008	3e-55
141	PREDICTED: similar to BRF1 homolog, subunit of RNA polymerase III transcription initiation factor IIIB (S. cerevisiae) [Gallus gallus]	0	14	11.7146	2e-53
142	PREDICTED: glucose-fructose oxidoreductase domain containing 1-like [Danio rerio]	0	14	11.7146	2e-10
143	transient receptor potential cation channel, subfamily C, member 5 [Danio rerio] >gi|94732892|emb|CAK10991.1| transient receptor potential cation channel, subfamily C, member 5 [Danio rerio]	0	14	11.7189	3e-49
144	Na+/H+ exchanger NHE-2-like isoform [Myoxocephalus octodecemspinosus]	0	15	11.7266	2e-09
145	LOC443708 protein [Xenopus laevis]	0	14	11.7319	1e-16
146	NF-kappa-B inhibitor-like protein 2 [Danio rerio] >gi|182662397|sp|A9JR78.1|IKBL2_DANRE RecName: Full=NF-kappa-B inhibitor-like protein 2; AltName: Full=Nuclear factor of kappa light polypeptide gene enhancer in B-cells inhibitor-like 2 >gi|161612134|gb|AAI55548.1| Zgc:171416 protein [Danio rerio]	0	13	11.7568	1e-14
147	PREDICTED: Krueppel-like factor 15-like [Danio rerio]	0	22	11.7731	4e-76
148	DNA (cytosine-5)-methyltransferase 3b [Gadus morhua]	0	22	11.799	5e-42
149	partitioning defective 3 homolog [Gallus gallus] >gi|110645181|gb|ABG81416.1| par3 [Gallus gallus]	0	13	11.8052	2e-13
150	transcriptional enhancer factor TEF-3 isoform 3 [Gallus gallus]	0	15	11.8141	3e-31
151	BRCA1-associated protein required for ATM activation protein 1 precursor [Danio rerio] >gi|123915716|sp|Q1RLU1.1|BAAT1_DANRE RecName: Full=BRCA1-associated protein required for ATM activation protein 1 >gi|92096504|gb|AAI15290.1| Zgc:136845 [Danio rerio]	0	18	11.8148	7e-07
152	PREDICTED: doublecortin domain-containing protein 2-like [Ailuropoda melanoleuca]	0	15	11.8184	2e-37
153	protein unc-13 homolog A [Danio rerio] >gi|94733002|emb|CAK10915.1| novel protein similar to vertebrate unc-13 homolog A (C. elegans) (UNC13A) [Danio rerio]	0	15	11.8227	2e-19
154	PREDICTED: contactin associated protein-like 2-like, partial [Danio rerio]	0	13	11.83	4e-41
155	PITP-less RdgB-like protein [Danio rerio] >gi|7229642|gb|AAF42920.1|AF230807_1 PITP-less RdgB-like protein [Danio rerio]	0	20	11.8533	2e-34
156	PREDICTED: immunoglobulin superfamily, DCC subclass, member 4 [Danio rerio]	0	13	11.8604	4e-32
157	LOC100149910 protein [Danio rerio]	0	13	11.8604	8e-06
158	RecName: Full=Doublesex- and mab-3-related transcription factor A2; AltName: Full=Doublesex- and mab-3-related transcription factor 5 >gi|37359221|gb|AAN78445.1| DM-related transcriptional factor DmrtA2 [Oreochromis niloticus]	0	16	11.8733	2e-48
159	PREDICTED: lysosomal trafficking regulator-like, partial [Danio rerio]	0	13	11.8759	1e-28
160	PREDICTED: titin b [Danio rerio]	0	18	11.877	1e-68
161	homeobox containing 1a [Danio rerio] >gi|66911353|gb|AAH97126.1| Homeobox containing 1 [Danio rerio]	0	18	11.9034	3e-63
162	insulin-like growth factor 1 receptor [Scophthalmus maximus]	0	19	11.9145	3e-15
163	forkhead box O5 [Oryzias latipes] >gi|226441750|gb|ACO57477.1| forkhead box O5 [Oryzias latipes]	0	20	11.9245	2e-59
164	Unknown (protein for IMAGE:7054168) [Danio rerio]	0	16	11.9289	5e-22
165	Ninein [Mus musculus]	0	19	11.9365	1e-19
166	alpha 2,3-sialyltransferase ST3Gal I [Tetraodon nigroviridis]	0	14	11.942	2e-45
167	Nuclear receptor coactivator 2 [Danio rerio]	0	14	11.947	4e-27
168	PREDICTED: ADAM metallopeptidase with thrombospondin type 1 motif, 18 [Danio rerio]	0	14	11.9521	1e-24
169	novel protein similar to vertebrate solute carrier, (neurotransmitter transporter, betaine/GABA) family 6 [Danio rerio] >gi|161611488|gb|AAI55796.1| Si:ch211-132b12.1 [Danio rerio]	0	14	11.9622	3e-43
170	LOC100135267 protein [Xenopus (Silurana) tropicalis]	0	17	11.9692	3e-60
171	neuronal nitric oxide synthase [Oryzias latipes] >gi|44885992|dbj|BAD11808.1| neuronal nitric oxide synthase [Oryzias latipes]	0	21	11.9811	1e-26
172	PREDICTED: spectrin repeat containing, nuclear envelope 1a [Danio rerio]	0	14	11.9828	2e-28
173	chromodomain helicase DNA binding protein 1 [Danio rerio]	0	13	11.9832	1e-36
174	sal-like protein 4 [Danio rerio] >gi|117622278|gb|ABK51385.1| zinc finger transcription factor 24hpf [Danio rerio]	0	13	11.9832	2e-38
175	serine/threonine-protein kinase D1 [Gallus gallus]	0	16	11.9867	2e-11
176	Granzyme BG,H precursor [Anoplopoma fimbria]	0	18	11.9897	4e-24
177	PREDICTED: si:dkey-259k14.2 [Danio rerio]	0	15	11.997	4e-37
178	magnesium transporter NIPA1 [Danio rerio] >gi|53734101|gb|AAH83262.1| Non imprinted in Prader-Willi/Angelman syndrome 1 [Danio rerio] >gi|182891202|gb|AAI64079.1| Nipa1 protein [Danio rerio]	0	13	12	1e-43
179	calmodulin-regulated spectrin-associated protein 3 isoform 1 [Mus musculus]	0	13	12.0056	3e-31
180	sodium-coupled monocarboxylate transporter 1 [Danio rerio] >gi|123902776|sp|Q3ZMH1.1|SC5A8_DANRE RecName: Full=Sodium-coupled monocarboxylate transporter 1; AltName: Full=Electrogenic sodium monocarboxylate cotransporter; Short=zSMCTe; AltName: Full=Sodium solute symporter family 5 member 8 protein; AltName: Full=Solute carrier family 5 member 8 >gi|57645434|gb|AAW55811.1| electrogenic sodium mon…	0	13	12.017	4e-24
181	PREDICTED: spectrin beta chain, brain 3-like [Xenopus (Silurana) tropicalis]	0	14	12.0195	3e-28
182	PREDICTED: im:7158925 [Danio rerio]	0	16	12.0234	3e-42
183	PREDICTED: ribonuclease/angiogenin inhibitor-like [Danio rerio]	0	22	12.0243	4e-17
184	PREDICTED: contactin associated protein-like 5 [Oryctolagus cuniculus]	0	15	12.0315	9e-11
185	PREDICTED: similar to receptor-type protein tyrosine phosphatase O [Monodelphis domestica]	0	13	12.0342	6e-07
186	HLA-B associated transcript 1 [Salmo salar] >gi|223649068|gb|ACN11292.1| B0,+-type amino acid transporter 1 [Salmo salar]	0	14	12.0516	1e-15
187	PREDICTED: similar to Cdc42 guanine nucleotide exchange factor (GEF) 9 [Canis familiaris]	0	19	12.0596	8e-25
188	PREDICTED: ERI1 exoribonuclease 2 [Callithrix jacchus]	0	21	12.0625	1e-34
189	PREDICTED: neuropilin- and tolloid-like protein 1-like [Danio rerio]	0	13	12.0633	2e-42
190	PREDICTED: probable E3 ubiquitin-protein ligase KIAA0614-like [Ailuropoda melanoleuca]	0	21	12.0662	9e-08
191	GI16186 [Drosophila mojavensis] >gi|193907097|gb|EDW05964.1| GI16186 [Drosophila mojavensis]	0	15	12.072	2e-45
192	PREDICTED: similar to spectrin, beta, non-erythrocytic 5 [Taeniopygia guttata]	0	28	12.0735	2e-56
193	PREDICTED: tripartite motif-containing protein 9-like [Danio rerio]	0	14	12.0735	7e-11
194	PREDICTED: hepatocyte growth factor a-like [Danio rerio]	0	32	12.0804	1e-65
195	PREDICTED: similar to extracellular reelin [Gallus gallus]	0	16	12.0804	1e-42
196	PREDICTED: spectrin repeat containing, nuclear envelope 1-like [Danio rerio]	0	17	12.0832	3e-39
197	PREDICTED: SWI/SNF-related matrix-associated actin-dependent regulator of chromatin a-like 1-like, partial [Danio rerio]	0	17	12.0832	3e-29
198	PREDICTED: FAT tumor suppressor 2-like [Danio rerio]	0	14	12.0901	2e-28
199	PREDICTED: WD repeat-containing protein 65-like [Xenopus (Silurana) tropicalis]	0	23	12.0986	3e-65
200	PREDICTED: similar to myosin-IXa [Gallus gallus]	0	21	12.0994	1e-45
201	novel protein (im:7136654) [Danio rerio]	0	23	12.102	4e-40
202	PREDICTED: similar to hect domain and RLD 2 [Monodelphis domestica]	0	14	12.1125	3e-08
203	PREDICTED: LOW QUALITY PROTEIN: ankyrin repeat domain-containing protein 26-like [Pongo abelii]	0	16	12.1147	1e-35
204	Osbpl1a protein [Danio rerio]	0	17	12.1155	9e-53
205	PREDICTED: calcium channel, voltage-dependent, P/Q type, alpha 1A subunit, a [Danio rerio]	0	13	12.1174	8e-35
206	PREDICTED: cadherin, EGF LAG seven-pass G-type receptor 3 [Danio rerio]	0	14	12.1239	4e-21
207	novel protein similar to vertebrate occludin (OCLN) [Danio rerio]	0	19	12.1381	7e-10
208	PREDICTED: lin-28 homolog [Danio rerio]	0	18	12.143	4e-13
209	PREDICTED: potassium voltage-gated channel, shaker-related subfamily, member 2-like [Danio rerio]	0	20	12.1457	6e-18
210	epithelial splicing regulatory protein 1 [Danio rerio] >gi|143360736|sp|A1L1G1.1|ESRP1_DANRE RecName: Full=Epithelial splicing regulatory protein 1; AltName: Full=RNA-binding motif protein 35A; AltName: Full=RNA-binding protein 35A >gi|120537378|gb|AAI29045.1| RNA binding motif protein 35A [Danio rerio]	0	16	12.1498	9e-37
211	calcium channel, voltage-dependent, gamma subunit 1 [Danio rerio] >gi|28279888|gb|AAH44150.1| Calcium channel, voltage-dependent, gamma subunit 1 [Danio rerio] >gi|182891872|gb|AAI65423.1| Cacng1 protein [Danio rerio]	0	13	12.1545	7e-10
212	PREDICTED: CAP-binding protein complex interacting protein 1-like [Rattus norvegicus]	0	19	12.1552	5e-46
213	PREDICTED: similar to ankyrin 3 [Monodelphis domestica]	0	21	12.1605	5e-21
214	PREDICTED: protein piccolo-like [Danio rerio]	0	15	12.162	7e-39
215	suppressor of tumorigenicity 14 protein homolog [Bos taurus]	0	15	12.1675	2e-18
216	tudor domain containing 7 isoform 1 [Danio rerio]	0	19	12.1681	4e-38
217	PREDICTED: similar to chromosome 12 open reading frame 51 [Ornithorhynchus anatinus]	1	5123	12.1683	8e-70
218	vitellogenin C [Thunnus thynnus]	0	13	12.1734	5e-08
219	PREDICTED: transient receptor potential cation channel, subfamily C, member 7-like [Danio rerio]	0	20	12.1744	2e-30
220	PREDICTED: hemicentin 1, partial [Oryctolagus cuniculus]	0	20	12.1744	3e-55
221	low-density lipoprotein receptor-related protein 2 [Danio rerio] >gi|302176489|gb|ADK98421.1| low-density lipoprotein receptor-related protein 2 [Danio rerio]	0	16	12.1754	9e-18
222	delta-like protein B precursor [Danio rerio] >gi|68565374|sp|O57409.1|DLLB_DANRE RecName: Full=Delta-like protein B; Short=DeltaB; Flags: Precursor >gi|2772825|gb|AAC41241.1| deltaB [Danio rerio] >gi|49901418|gb|AAH76414.1| DeltaB [Danio rerio] >gi|94732231|emb|CAK04549.1| deltaB [Danio rerio] >gi|134054514|emb|CAM73251.1| dlb [Danio rerio]	0	19	12.1768	3e-18
223	PREDICTED: im:7152043 [Danio rerio]	0	15	12.1785	3e-25
224	PREDICTED: catenin (cadherin-associated protein), delta 2 [Danio rerio]	0	16	12.1806	1e-37
225	PREDICTED: LOW QUALITY PROTEIN: ryanodine receptor 3-like [Callithrix jacchus]	0	27	12.1872	7e-37
226	PREDICTED: similar to Brain-specific angiogenesis inhibitor 1 [Taeniopygia guttata]	0	25	12.1986	1e-66
227	PREDICTED: latrophilin 1-like [Danio rerio]	0	15	12.2008	1e-09
228	Unknown (protein for MGC:195212) [Danio rerio]	0	18	12.2027	5e-30
229	LOC568176 protein [Danio rerio]	0	29	12.215	1e-35
230	novel protein similar to vertebrate nephronophthisis 4 (NPHP4) [Danio rerio] >gi|148725500|emb|CAN88214.1| novel protein similar to vertebrate nephronophthisis 4 (NPHP4) [Danio rerio] >gi|169145613|emb|CAQ13238.1| novel protein similar to vertebrate nephronophthisis 4 (NPHP4) [Danio rerio] >gi|169159041|emb|CAQ15566.1| novel protein similar to vertebrate nephronophthisis 4 (NPHP4) [Danio rerio]	0	20	12.2163	7e-23
231	PREDICTED: WD repeat domain 47 [Danio rerio]	0	15	12.2177	9e-11
232	PREDICTED: partner and localizer of BRCA2 [Danio rerio]	0	23	12.2195	6e-59
233	Plexin A3 [Danio rerio]	0	13	12.2252	3e-30
234	Myf5 [Epinephelus coioides]	0	33	12.2276	2e-58
235	PREDICTED: TBK1 binding protein 1-like [Danio rerio]	0	16	12.2281	6e-12
236	urokinase type plasminogen activator [Oryzias latipes]	0	17	12.2373	1e-09
237	homeodomain-interacting protein kinase 2 isoform 2 [Danio rerio] >gi|148724878|emb|CAK04375.2| novel protein similar to H.sapiens homeodomain interacting protein kinase [Danio rerio] >gi|148725894|emb|CAN87748.1| novel protein similar to H.sapiens homeodomain interacting protein kinase [Danio rerio]	0	21	12.2531	1e-26
238	PREDICTED: neurobeachin-like protein 2-like [Xenopus (Silurana) tropicalis]	0	16	12.2606	1e-23
239	PREDICTED: potassium voltage-gated channel subfamily S member 3-like [Xenopus (Silurana) tropicalis]	0	13	12.2653	3e-20
240	novel protein similar to vertebrate actin filament associated protein 1-like 1 (AFAP1L1, zgc:114084) [Danio rerio]	0	14	12.2677	4e-10
241	Transposable element Tc3 transposase, putative [Perkinsus marinus ATCC 50983] >gi|239880501|gb|EER06646.1| Transposable element Tc3 transposase, putative [Perkinsus marinus ATCC 50983]	0	23	12.2724	2e-52
242	PREDICTED: glutamate receptor, ionotropic, delta 2 (Grid2) interacting protein 1-like [Danio rerio]	0	17	12.2733	6e-19
243	PREDICTED: coiled-coil domain-containing protein 64A-like [Callithrix jacchus]	0	19	12.276	4e-42
244	PREDICTED: glucagon receptor-like [Xenopus (Silurana) tropicalis]	0	16	12.2827	5e-35
245	TBC1 domain family member 19 [Danio rerio] >gi|32822791|gb|AAH55245.1| TBC1 domain family, member 19 [Danio rerio]	0	16	12.2883	2e-41
246	kin of IRRE like b [Danio rerio] >gi|190339139|gb|AAI62810.1| Si:ch211-195h23.2 protein [Danio rerio]	0	16	12.2883	7e-31
247	neurofascin [Danio rerio] >gi|224383688|gb|ACN42744.1| neurofascin neuronal isoform [Danio rerio]	0	24	12.2996	1e-47
248	novel protein similar to vertebrate protein phosphatase 2 (formerly 2A), regulatory subunit B'', alpha (PPP2R3A) [Danio rerio]	0	23	12.2996	6e-22
249	novel protein similar to vertebrate transmembrane protein 16B (TMEM16B) [Danio rerio]	0	19	12.3091	7e-10
250	PREDICTED: similar to chromosome 20 open reading frame 174 [Ornithorhynchus anatinus]	0	18	12.3096	6e-12
251	PREDICTED: slingshot homolog 1b (Drosophila) [Danio rerio]	0	26	12.317	2e-53
252	proprotein convertase subtilisin/kexin type5a [Danio rerio]	0	18	12.3197	4e-49
253	class IIIB myosin short isoform [Morone saxatilis]	0	20	12.3223	2e-14
254	Zgc:136872 [Danio rerio]	0	21	12.3387	1e-36
255	protein tyrosine phosphatase, receptor type, M [Danio rerio] >gi|63102382|gb|AAH95203.1| Protein tyrosine phosphatase, receptor type, M [Danio rerio] >gi|182890256|gb|AAI65678.1| Ptprm protein [Danio rerio]	0	30	12.3392	4e-22
256	GI17572 [Drosophila mojavensis] >gi|193913360|gb|EDW12227.1| GI17572 [Drosophila mojavensis]	0	16	12.3395	2e-13
257	posterior neuron-specific homeobox [Danio rerio] >gi|27530693|dbj|BAC54031.1| homeobox protein Pnx [Danio rerio] >gi|190336591|gb|AAI62069.1| Posterior neuron-specific homeobox [Danio rerio] >gi|190337978|gb|AAI62454.1| Posterior neuron-specific homeobox [Danio rerio]	0	25	12.3398	1e-38
258	PREDICTED: similar to Doublecortin domain-containing protein 2 (RU2S protein) [Canis familiaris]	0	21	12.3476	4e-21
259	PREDICTED: trinucleotide repeat-containing gene 6C-like [Danio rerio]	0	13	12.3489	1e-24
260	PREDICTED: ubiquitin specific peptidase 29-like [Danio rerio]	0	35	12.3493	6e-57
261	TPA: TPA_inf: FAM20C3 [Takifugu rubripes]	0	19	12.3527	1e-46
262	Solute carrier family 35 member F4 [Salmo salar] >gi|223649278|gb|ACN11397.1| Solute carrier family 35 member F4 [Salmo salar]	0	17	12.3536	4e-33
263	RNA-binding protein MEX3B [Danio rerio] >gi|124297228|gb|AAI31872.1| Zgc:158350 [Danio rerio]	0	22	12.3538	2e-30
264	type II IL-1 receptor [Sparus aurata]	0	18	12.3557	4e-08
265	T. brucei spp.-specific protein [Trypanosoma brucei gambiense DAL972]	0	20	12.3594	4e-26
266	Bcor protein [Danio rerio]	0	14	12.3654	4e-35
267	lysyl oxidase-like 2a [Danio rerio] >gi|123998994|gb|ABM86967.1| lysyl oxidase-like 2a [Danio rerio]	0	18	12.3662	1e-22
268	PREDICTED: adenomatosis polyposis coli 2 [Danio rerio]	0	18	12.3767	5e-16
269	Sipa1l1 protein [Danio rerio]	0	16	12.3866	5e-13
270	Sox30 [Oreochromis niloticus]	0	19	12.3876	1e-45
271	Myosin VIIa [Danio rerio]	0	20	12.3879	2e-49
272	PREDICTED: ryanodine receptor 2a (cardiac), partial [Danio rerio]	0	16	12.3926	4e-39
273	DNA (cytosine-5-)-methyltransferase 4 [Danio rerio]	0	31	12.402	2e-27
274	immunoglobulin superfamily receptor PGRL [Mus musculus]	0	17	12.404	8e-25
275	PREDICTED: beta 1,3-galactosyltransferase-like [Equus caballus]	0	25	12.4042	4e-59
276	PREDICTED: growth factor receptor-bound protein 10b [Danio rerio]	0	14	12.4065	1e-27
277	All-1 related protein [Takifugu rubripes]	0	16	12.4108	2e-10
278	multidrug resistance protein 1 [Oncorhynchus mykiss] >gi|259121770|gb|ACV92072.1| multidrug resistance protein 1 [Oncorhynchus mykiss]	0	17	12.4155	4e-38
279	Slc34a2b protein [Danio rerio]	0	21	12.4204	1e-49
280	SOX-LZ [Oncorhynchus mykiss] >gi|927217|dbj|BAA09617.1| SOX-LZ [Oncorhynchus mykiss]	0	20	12.4267	2e-18
281	novel protein similar to mouse T-cell specific GTPase (Tgtp) [Danio rerio]	0	33	12.428	3e-17
282	LOC100135291 protein [Xenopus (Silurana) tropicalis]	0	21	12.4298	2e-46
283	PREDICTED: discoidin domain receptor family, member 1, partial [Danio rerio]	0	23	12.4308	2e-50
284	PREDICTED: protein timeless homolog [Danio rerio]	0	17	12.4328	4e-37
285	PREDICTED: similar to RBM35A protein [Monodelphis domestica]	0	25	12.4396	4e-22
286	PREDICTED: similar to CREB3L1 protein [Gallus gallus]	0	24	12.4416	5e-59
287	DNA polymerase epsilon catalytic subunit A [Danio rerio] >gi|169145721|emb|CAQ14243.1| novel protein similar to vertebrate polymerase (DNA directed), epsilon (POLE) [Danio rerio]	0	30	12.4449	3e-21
288	PREDICTED: similar to RU2S [Taeniopygia guttata]	0	19	12.4494	3e-47
289	PREDICTED: si:dkey-234k24.1 [Danio rerio]	0	15	12.4515	1e-21
290	neuronal nitric oxide synthase [Sciaenops ocellatus]	0	15	12.4515	1e-30
291	PREDICTED: condensin-2 complex subunit G2-like [Xenopus (Silurana) tropicalis]	0	21	12.4583	3e-47
292	PREDICTED: carbonic anhydrase XVI c [Danio rerio]	0	24	12.4583	1e-18
293	Procollagen C-endopeptidase enhancer 1 precursor [Salmo salar]	0	21	12.4679	2e-41
294	cyclic nucleotide-gated channel beta cone [Morone saxatilis]	0	18	12.4695	1e-30
295	Potassium voltage-gated channel, subfamily H (eag-related), member 1 [Danio rerio]	0	18	12.4808	3e-11
296	myb domain-containing protein [Dictyostelium discoideum AX4] >gi|60468401|gb|EAL66406.1| myb domain-containing protein [Dictyostelium discoideum AX4]	0	24	12.4836	2e-20
297	extended synaptotagmin-3 [Danio rerio] >gi|169158660|emb|CAQ14205.1| novel protein similar to vertebrate family with sequence similarity 62 (C2 domain containing), member A (FAM62A, im:7153182) [Danio rerio]	0	16	12.4858	3e-09
298	glutamate receptor-interacting protein 1 [Danio rerio] >gi|55251092|emb|CAH69104.1| novel protein similar to vertebrate glutamate receptor interacting protein 1 (GRIP1) [Danio rerio] >gi|55251101|emb|CAH68992.1| novel protein similar to vertebrate glutamate receptor interacting protein 1 (GRIP1) [Danio rerio] >gi|55251131|emb|CAH69056.1| novel protein similar to vertebrate glutamate receptor inte…	0	17	12.4861	3e-31
299	PREDICTED: mCG127132-like, partial [Danio rerio]	0	30	12.4922	3e-67
300	a protein related to the body axis [Oryzias latipes]	0	19	12.4922	4e-37
301	transcription factor AP-2 gamma (activating enhancer binding protein 2 gamma) [Danio rerio] >gi|56270291|gb|AAH86960.1| Transcription factor AP-2 gamma (activating enhancer binding protein 2 gamma) [Danio rerio]	0	21	12.507	6e-10
302	PREDICTED: uncharacterized protein C3orf16-like [Pongo abelii]	0	22	12.5158	3e-40
303	Zgc:174946 protein [Danio rerio]	0	17	12.5166	4e-34
304	catenin delta-2 [Danio rerio] >gi|169145626|emb|CAQ13905.1| novel protein similar to vertebrate catenin (cadherin-associated protein), delta 2 (neural plakophilin-related arm-repeat protein) (CTNND2) [Danio rerio]	0	29	12.5173	3e-16
305	serine peptidase inhibitor, Kunitz type 1 b [Danio rerio] >gi|161611373|gb|AAI55552.1| Spint1b protein [Danio rerio]	0	19	12.5251	1e-40
306	PREDICTED: si:dkey-148f10.7 [Danio rerio]	0	29	12.5282	3e-16
307	PREDICTED: pleckstrin homology domain containing, family A member 5-like [Danio rerio]	0	20	12.5287	6e-14
308	PREDICTED: zinc finger homeobox 3-like [Danio rerio]	0	20	12.5393	2e-19
309	novel protein similar to vertebrate spectrin, beta, non-erythrocytic 1 (SPTBN1) [Danio rerio]	0	18	12.5447	8e-22
310	RAD21-like 1 [Danio rerio] >gi|116487963|gb|AAI25934.1| Zgc:154013 [Danio rerio] >gi|220672787|emb|CAX13415.1| novel protein similar to H.sapiens RAD21L1, RAD21-like 1 (S. pombe) (RAD21L1, zgc:154013) [Danio rerio]	0	16	12.5513	8e-17
311	A-kinase anchor protein SPHKAP [Danio rerio] >gi|123888478|sp|Q1LV19.1|SPKAP_DANRE RecName: Full=A-kinase anchor protein SPHKAP; AltName: Full=SPHK1-interactor and AKAP domain-containing protein >gi|94733349|emb|CAK05475.1| novel protein [Danio rerio] >gi|126632445|emb|CAM56518.1| novel protein [Danio rerio]	0	15	12.5554	3e-33
312	Pdgfra [Haplochromis burtoni]	0	16	12.5581	3e-25
313	Brain ankyrin 2 [Takifugu rubripes]	0	23	12.5657	3e-45
314	cystic fibrosis transmembrane conductance regulator [Dicentrarchus labrax]	0	24	12.5671	9e-19
315	PREDICTED: calcium channel, voltage-dependent, N type, alpha 1B subunit, b [Danio rerio]	0	32	12.5682	6e-74
316	PREDICTED: mCG141180-like [Danio rerio]	0	18	12.5686	3e-07
317	rCG31854 [Rattus norvegicus]	0	24	12.5762	1e-10
318	Secretagogin [Salmo salar]	0	47	12.5874	4e-71
319	spiggin1.4 [Gasterosteus aculeatus]	0	37	12.5961	3e-32
320	Wu:fy63c09 protein [Danio rerio]	0	22	12.5991	4e-11
321	phospholipase B1, membrane-associated isoform 2 precursor [Homo sapiens]	0	21	12.6097	4e-36
322	novel protein similar to vertebrate neuronal ankyrin family [Danio rerio]	0	25	12.617	7e-21
323	PREDICTED: LOW QUALITY PROTEIN: UPF0663 transmembrane protein C17orf28-like [Pongo abelii]	0	21	12.6258	7e-16
324	Fanconi anemia, complementation group C [Danio rerio]	0	20	12.6271	1e-08
325	KIAA0477 protein [Homo sapiens]	0	24	12.6318	1e-19
326	PREDICTED: fibronectin type-III domain-containing protein UNQ728/PRO1410 homolog [Danio rerio]	0	19	12.6587	2e-33
327	PREDICTED: myosin-IXa-like, partial [Danio rerio]	0	24	12.6605	5e-45
328	calsyntenin-2 [Danio rerio] >gi|169145185|emb|CAQ14861.1| novel protein similar to vertebrate calsyntenin 2 (CLSTN2) [Danio rerio] >gi|169146135|emb|CAQ14939.1| novel protein similar to vertebrate calsyntenin 2 (CLSTN2) [Danio rerio] >gi|169153870|emb|CAQ13522.1| novel protein similar to vertebrate calsyntenin 2 (CLSTN2) [Danio rerio] >gi|169154318|emb|CAQ14228.1| novel protein similar to vertebr…	0	20	12.6615	6e-23
329	PREDICTED: LOW QUALITY PROTEIN: nucleosome-remodeling factor subunit BPTF-like [Ailuropoda melanoleuca]	0	25	12.6719	9e-13
330	PREDICTED: similar to neuronal double zinc finger protein [Monodelphis domestica]	0	30	12.6829	1e-56
331	PREDICTED: epithelial splicing regulatory protein 1-like isoform 2 [Pongo abelii]	0	42	12.689	2e-23
332	GTPase IMAP family member 7 [Salmo salar]	0	18	12.7013	6e-07
333	sema domain, transmembrane domain (TM), and cytoplasmic domain, (semaphorin) 6D [Danio rerio]	0	45	12.7146	1e-25
334	PREDICTED: PDZ domain-containing RING finger protein 3-like isoform 2 [Xenopus (Silurana) tropicalis]	0	23	12.7146	1e-10
335	PREDICTED: coiled-coil domain containing 138-like [Rattus norvegicus] >gi|293356843|ref|XP_574765.3| PREDICTED: coiled-coil domain containing 138 [Rattus norvegicus]	0	97	12.732	1e-132
336	PREDICTED: retinoic acid-induced protein 1 [Callithrix jacchus]	0	44	12.7366	2e-54
337	alpha-2,3-sialyltransferase ST3Gal I [Takifugu rubripes] >gi|42414575|emb|CAF25174.1| alpha-2,3-sialyltransferase ST3Gal I [Takifugu rubripes] >gi|64966366|emb|CAG29190.1| alpha-2,3-sialyltransferase [Takifugu rubripes]	0	20	12.7388	4e-12
338	Zgc:136689 [Danio rerio]	0	25	12.7585	3e-23
339	Myosin light polypeptide 4 [Salmo salar]	0	23	12.7624	6e-15
340	PREDICTED: ring finger protein 17 [Danio rerio]	0	26	12.7712	1e-35
341	PREDICTED: titin a [Danio rerio]	0	42	12.788	9e-81
342	Zgc:64042 [Danio rerio] >gi|182890328|gb|AAI64037.1| Zgc:64042 protein [Danio rerio]	0	55	12.7909	2e-80
343	Zgc:162592 protein [Danio rerio]	0	27	12.797	1e-07
344	gamma-aminobutyric-acid receptor rho-3 subunit precursor [Morone americana]	0	32	12.8077	1e-08
345	Zgc:56653 protein [Danio rerio]	0	23	12.8175	6e-09
346	inositol (1,4,5) trisphosphate receptor type 3 [Xenopus (Silurana) tropicalis]	0	25	12.8245	5e-13
347	zona pellucida glycoprotein 3 [Dromaius novaehollandiae]	0	38	12.8367	1e-34
348	PREDICTED: stromal antigen 1-like [Danio rerio]	0	30	12.8401	9e-13
349	PREDICTED: similar to H2A histone family, member Y isoform 3 [Canis familiaris]	0	45	12.8489	4e-83
350	aldehyde dehydrogenase 18A1 [Danio rerio] >gi|134024926|gb|AAI35034.1| Aldh18a1 protein [Danio rerio]	0	34	12.8674	1e-30
351	PREDICTED: leucine-rich repeat-containing protein 16B [Rattus norvegicus]	0	34	12.8792	1e-47
352	gamma S1 crystallin [Dissostichus mawsoni]	0	35	12.8819	6e-17
353	neuronal PAS domain-containing protein 4 [Danio rerio] >gi|114152096|sp|Q1ECW2.1|NPAS4_DANRE RecName: Full=Neuronal PAS domain-containing protein 4; Short=Neuronal PAS4; AltName: Full=HLH-PAS transcription factor NXF >gi|108742103|gb|AAI17649.1| Zgc:136764 [Danio rerio]	0	89	12.9266	4e-07
354	PREDICTED: similar to tumor protein p53 binding protein, 2, partial [Ornithorhynchus anatinus]	0	61	12.9357	6e-53
355	CG15780-PA [Brugia malayi]	0	81	12.9372	2e-87
356	PREDICTED: latrophilin-1-like [Danio rerio]	0	29	12.9383	6e-41
357	PREDICTED: wu:fa92h04 [Danio rerio]	0	22	12.9388	1e-10
358	Zgc:153039 [Danio rerio]	0	33	12.9388	2e-40
359	PREDICTED: si:ch211-1n9.7 [Danio rerio]	0	55	12.9439	3e-33
360	Si:dkey-171o17.5 protein [Danio rerio]	0	22	12.9581	4e-30
361	PREDICTED: similar to zona pellucida protein, partial [Ornithorhynchus anatinus]	0	41	12.9776	1e-38
362	protein AF-9 [Danio rerio] >gi|62205153|gb|AAH92798.1| Myeloid/lymphoid or mixed lineage-leukemia translocation to 3 homolog (Drosophila) [Danio rerio]	0	25	12.9776	2e-12
363	PREDICTED: zinc transporter 8-like [Danio rerio]	0	30	12.9776	3e-21
364	Period homolog 3 (Drosophila) [Danio rerio]	0	29	12.9826	8e-23
365	treslin [Danio rerio] >gi|82085445|sp|Q6DRL4.1|TICRR_DANRE RecName: Full=Treslin; AltName: Full=TopBP1-interacting checkpoint and replication regulator; AltName: Full=TopBP1-interacting, replication-stimulating protein >gi|49618957|gb|AAT68063.1| RIKEN cDNA 5730590G19-like [Danio rerio]	0	27	12.983	3e-07
366	piwi-like protein 2 [Oncorhynchus mykiss] >gi|226701016|sp|A6P7L8.1|PIWL2_ONCMY RecName: Full=Piwi-like protein 2 >gi|151302632|dbj|BAF69069.1| piwil2 protein [Oncorhynchus mykiss]	0	26	12.9888	8e-28
367	PREDICTED: protein timeless homolog [Xenopus (Silurana) tropicalis]	0	23	12.9902	2e-17
368	Zgc:101616 protein [Danio rerio] >gi|183986132|gb|AAI66095.1| LOC100158483 protein [Xenopus (Silurana) tropicalis]	0	31	12.9916	1e-10
369	PREDICTED: si:dkey-30j22.9 [Danio rerio]	0	41	12.9989	4e-23
370	glucagon receptor-like [Gallus gallus] >gi|199584551|gb|ACH90400.1| glucagon receptor-like protein [Gallus gallus]	0	30	13.0117	4e-48
371	PREDICTED: protein kinase N2-like [Danio rerio]	0	101	13.0152	1e-125
372	PREDICTED: phospholamban-like [Danio rerio]	0	40	13.0179	4e-31
373	Zgc:162318 protein [Danio rerio]	0	56	13.0247	1e-45
374	forkhead box H1 [Oryzias latipes] >gi|226441732|gb|ACO57468.1| forkhead box H1 [Oryzias latipes]	0	31	13.0394	3e-37
375	novel protein similar to human plakophilin 2 (PKP2) [Danio rerio]	0	27	13.0488	1e-24
376	par-3 partitioning defective 3 homolog (C. elegans) [Danio rerio] >gi|190339234|gb|AAI62465.1| Par-3 partitioning defective 3 homolog (C. elegans) [Danio rerio]	0	22	13.0516	1e-18
377	PREDICTED: similar to opioid receptor-like protein Zf-orl [Monodelphis domestica]	0	31	13.0541	6e-42
378	PREDICTED: si:dkey-208c22.2 [Danio rerio]	0	100	13.0547	1e-111
379	Zgc:175280 protein [Danio rerio]	0	60	13.0746	3e-07
380	interferon gamma receptor 1-1 [Carassius auratus]	0	23	13.0749	5e-08
381	PREDICTED: si:dkey-27f16.4 [Danio rerio]	0	28	13.079	1e-43
382	argonaute [Ctenopharyngodon idella]	0	39	13.0971	8e-17
383	interleukin-12 p40 chain [Dicentrarchus labrax] >gi|88604677|gb|ABD46709.1| interleukin-12 p40 chain [Dicentrarchus labrax]	0	40	13.1296	2e-41
384	Si:ch211-241j12.3 protein [Danio rerio]	0	48	13.1397	1e-19
385	Mitochondrial 28S ribosomal protein S28 [Salmo salar]	0	45	13.1439	6e-12
386	novel protein similar to vertebrate PAS domain containing serine/threonine kinase (PASK) [Danio rerio]	0	28	13.1469	7e-10
387	PREDICTED: Neural cell adhesion molecule 1-A-like [Danio rerio]	0	38	13.1552	1e-31
388	Zgc:153126 [Danio rerio]	0	87	13.1821	4e-43
389	PREDICTED: similar to GRAM domain containing 1B [Taeniopygia guttata]	0	33	13.1841	2e-09
390	egg envelope glycoprotein [Xenopus laevis]	0	25	13.2087	8e-06
391	MARVEL domain containing 2b [Danio rerio] >gi|122890954|emb|CAM14034.1| novel protein similar to vertebrate MARVEL domain containing 2 (MARVELD2) [Danio rerio]	0	36	13.2215	1e-30
392	PREDICTED: similar to transcription factor AP-2 gamma (activating enhancer binding protein 2 gamma) isoform 2 [Monodelphis domestica]	0	35	13.2489	1e-08
393	PREDICTED: elongin A-like [Danio rerio]	0	94	13.2617	1e-66
394	PREDICTED: novel protein similar to vertebrate aldehyde dehydrogenase 3 family [Danio rerio]	0	37	13.2658	6e-33
395	immunoglobulin-like domain containing receptor 1 [Danio rerio] >gi|51593553|gb|AAH78432.1| Immunoglobulin-like domain containing receptor 1 [Danio rerio] >gi|165993213|emb|CAP71918.1| ildr1 [Danio rerio]	0	72	13.2723	9e-30
396	RING finger protein 32 [Danio rerio] >gi|115528060|gb|AAI24628.1| Ring finger protein 32 [Danio rerio] >gi|182888940|gb|AAI64406.1| Rnf32 protein [Danio rerio]	0	48	13.3147	6e-11
397	PREDICTED: piggyBac transposable element derived 1-like [Danio rerio]	0	43	13.3207	5e-09
398	PREDICTED: similar to gamma-glutamyltransferase-like 3 [Monodelphis domestica]	0	62	13.3468	1e-11
399	LOC557782 protein [Danio rerio]	0	59	13.3525	4e-47
400	PREDICTED: UDP-GlcNAc:betaGal beta-1,3-N-acetylglucosaminyltransferase 2-like [Danio rerio]	0	56	13.3554	4e-41
401	PREDICTED: similar to kinesin-like motor protein C20orf23 [Gallus gallus]	0	33	13.3667	4e-25
402	PREDICTED: si:dkey-88l16.3 [Danio rerio]	0	139	13.3796	1e-118
403	PREDICTED: similar to Poly (ADP-ribose) polymerase family, member 6 [Gallus gallus]	0	62	13.3896	2e-40
404	glomulin, FKBP associated protein b [Danio rerio] >gi|190338274|gb|AAI63129.1| Zgc:194957 [Danio rerio]	0	60	13.3927	2e-67
405	TPA: TPA_inf: FAM20C4 [Takifugu rubripes]	0	55	13.3979	1e-70
406	prolactin receptor 1 [Acanthopagrus schlegelii]	0	52	13.4038	6e-06
407	LOC100149876 protein [Danio rerio]	0	37	13.4057	1e-30
408	potassium voltage-gated channel subfamily S member 3 [Oryctolagus cuniculus] >gi|24418478|sp|Q9TT17.1|KCNS3_RABIT RecName: Full=Potassium voltage-gated channel subfamily S member 3; AltName: Full=Delayed-rectifier K(+) channel alpha subunit 3; AltName: Full=Voltage-gated potassium channel subunit Kv9.3 >gi|6653657|gb|AAF22833.1|AF209723_1 voltage-gated delayed-rectifier potassium channel Kv9.3 [O…	0	40	13.412	3e-10
409	CG34333 [Drosophila melanogaster] >gi|158031701|gb|ABW09327.1| CG34333 [Drosophila melanogaster]	0	62	13.4145	6e-06
410	PREDICTED: similar to CUB domain containing protein 1 [Taeniopygia guttata]	0	29	13.4161	2e-20
411	PREDICTED: very low-density lipoprotein receptor-like [Danio rerio]	0	33	13.4552	2e-10
412	Zgc:153958 [Danio rerio]	0	76	13.46	7e-36
413	PREDICTED: diaphanous homolog 1-like [Danio rerio]	0	34	13.4622	4e-18
414	novel protein similar to H.sapiens PCLO, piccolo (presynaptic cytomatrix protein) (PCLO) [Danio rerio]	0	32	13.4986	1e-16
415	PREDICTED: ReO_6-like [Danio rerio]	0	73	13.5007	1e-62
416	PREDICTED: chromosome 6 open reading frame 106-like [Danio rerio]	0	65	13.534	4e-06
417	PREDICTED: V-set and immunoglobulin domain containing 10 like [Danio rerio]	0	121	13.562	6e-25
418	GH15522 [Drosophila grimshawi] >gi|193892320|gb|EDV91186.1| GH15522 [Drosophila grimshawi]	0	129	13.5643	1e-124
419	claudin 1 [Takifugu rubripes]	0	54	13.645	8e-14
420	PREDICTED: similar to polyprotein [Monodelphis domestica]	0	105	13.6562	2e-29
421	Syntaxin-11 [Salmo salar] >gi|223648318|gb|ACN10917.1| Syntaxin-11 [Salmo salar]	0	132	13.6645	8e-12
422	GF23793 [Drosophila ananassae] >gi|190625170|gb|EDV40694.1| GF23793 [Drosophila ananassae]	0	75	13.7569	6e-28
423	centromere protein N [Salmo salar] >gi|209733736|gb|ACI67737.1| Centromere protein N [Salmo salar]	0	72	13.7656	8e-07
424	hypothetical protein [Cryptosporidium parvum Iowa II] >gi|46227173|gb|EAK88123.1| hypothetical protein cgd5_1220 [Cryptosporidium parvum Iowa II]	0	150	13.7785	9e-76
425	OVO-like 1 binding protein [Danio rerio] >gi|160773158|gb|AAI55081.1| Zgc:171804 protein [Danio rerio]	0	59	13.7942	1e-22
426	gamma-glutamyltransferase-like 3, isoform CRA_c [Rattus norvegicus]	0	112	13.7963	2e-56
427	Annexin A3 [Osmerus mordax]	0	115	13.803	2e-33
428	PREDICTED: axonal transport of synaptic vesicles-like, partial [Danio rerio]	0	52	13.8052	4e-23
429	PREDICTED: si:dkey-265k11.2 [Danio rerio]	0	189	13.8576	1e-07
430	G2/M phase-specific E3 ubiquitin-protein ligase [Gallus gallus] >gi|82075465|sp|Q5F4A1.1|G2E3_CHICK RecName: Full=G2/M phase-specific E3 ubiquitin-protein ligase	0	68	13.8753	7e-08
431	PREDICTED: similar to Ovo-like 1(Drosophila) [Monodelphis domestica]	0	99	13.879	3e-46
432	ADP-ribosylation factor-like 3, like 1 [Danio rerio] >gi|37589641|gb|AAH59431.1| ADP-ribosylation factor-like 3, like 1 [Danio rerio]	0	49	13.8919	9e-08
433	Fancc protein [Danio rerio]	0	104	13.9205	3e-63
434	zona pellucida protein Ba [Sparus aurata]	0	179	14.0453	9e-66
435	aquaporin [Solea senegalensis]	0	187	14.0783	3e-14
436	Hypothetical protein C33G8.2 [Caenorhabditis elegans]	0	99	14.1312	2e-42
437	PREDICTED: DEAD/H (Asp-Glu-Ala-Asp/His) box polypeptide 32-like [Danio rerio]	0	131	14.1605	3e-51
438	oxysterol-binding protein-like protein 7 [Takifugu rubripes]	0	312	14.166	3e-06
439	DNA mismatch repair protein, putative [Toxoplasma gondii VEG]	0	205	14.1749	2e-24
440	fibroblast growth factor 21 [Danio rerio] >gi|109150398|dbj|BAE96025.1| fibroblast growth factor 21 [Danio rerio] >gi|190337081|gb|AAI62750.1| Fibroblast growth factor 21 [Danio rerio]	0	136	14.1898	5e-47
441	si:ch211-225p5.3 [Danio rerio] >gi|157886081|emb|CAP09495.1| novel protein [Danio rerio]	0	89	14.2169	4e-08
442	carbonic anhydrase [Dicentrarchus labrax]	0	64	14.2443	9e-21
443	elastase 1 precursor [Epinephelus coioides]	0	66	14.2887	5e-38
444	FAST kinase domains 3 [Xenopus (Silurana) tropicalis]	0	79	14.3041	1e-28
445	tetratricopeptide repeat protein 39B [Xenopus (Silurana) tropicalis] >gi|123910198|sp|Q28DB0.1|TT39B_XENTR RecName: Full=Tetratricopeptide repeat protein 39B; Short=TPR repeat protein 39B >gi|89273949|emb|CAJ81725.1| novel tcp repeat containing protein [Xenopus tropicalis]	0	283	14.4135	2e-47
446	ZPC domain containing protein 4 [Oryzias latipes] >gi|5059083|gb|AAD38909.1|AF128812_1 ZPC domain containing protein 4 [Oryzias latipes]	0	237	14.4553	1e-119
447	RecName: Full=Protein FAM150-like; Flags: Precursor	0	164	14.4922	9e-52
448	polymerase (DNA directed), theta [Xenopus (Silurana) tropicalis]	0	124	14.5224	8e-09
449	LOC798996 protein [Danio rerio]	0	220	14.5302	7e-31
450	protein kinase domain-containing protein [Toxoplasma gondii ME49] >gi|211969683|gb|EEB04879.1| protein kinase domain-containing protein [Toxoplasma gondii ME49]	0	68	14.5478	3e-06
451	PREDICTED: similar to APG16L beta [Monodelphis domestica]	0	323	14.5554	2e-15
452	Zgc:55673 [Danio rerio] >gi|182891934|gb|AAI65553.1| Zgc:55673 protein [Danio rerio]	0	63	14.5695	1e-06
453	serine repeat antigen [Cryptosporidium parvum]	0	70	14.6023	5e-06
454	LIM homeobox 8 [Danio rerio]	0	250	14.6036	4e-97
455	LPS-induced TNF-alpha factor [Pinctada fucata]	0	242	14.6448	4e-15
456	ZPC3 [Oryzias latipes]	0	391	14.6473	2e-81
457	Annexin A3 [Salmo salar] >gi|209733100|gb|ACI67419.1| Annexin A3 [Salmo salar]	0	179	14.7012	1e-48
458	ADP-ribosylation factor-like protein 11 [Danio rerio] >gi|28277837|gb|AAH45903.1| ADP-ribosylation factor-like 11 [Danio rerio] >gi|182890616|gb|AAI64871.1| Arl11 protein [Danio rerio] >gi|220678192|emb|CAX13083.1| ADP-ribosylation factor-like 11 [Danio rerio]	0	213	14.7442	1e-62
459	novel protein (zgc:66455) [Danio rerio]	0	134	14.7583	1e-14
460	Zgc:101053 [Danio rerio]	0	467	14.8768	1e-116
461	PREDICTED: gamma-glutamyltransferase 7-like [Xenopus (Silurana) tropicalis]	0	90	14.8785	1e-09
462	PREDICTED: similar to transcription factor forkhead-like 7 [Ornithorhynchus anatinus]	0	279	14.908	2e-06
463	unnamed protein product [Tetraodon nigroviridis]	0	100	14.9155	7e-13
464	elongation of very long chain fatty acids-like 6-like [Danio rerio] >gi|28422792|gb|AAH46901.1| ELOVL family member 6, elongation of long chain fatty acids like [Danio rerio] >gi|182889076|gb|AAI64614.1| Elovl6l protein [Danio rerio]	0	216	14.9485	2e-70
465	cation/H+ exchanger protein 1 [Danio rerio] >gi|108796048|gb|ABG21181.1| type II CAX cation/proton exchanger [Danio rerio] >gi|123230303|emb|CAI20754.2| novel protein (zgc:136271) [Danio rerio] >gi|126631278|gb|AAI33107.1| Si:dkey-180p18.2 [Danio rerio]	0	134	14.969	3e-40
466	PREDICTED: similar to ubinuclein [Monodelphis domestica]	0	246	14.9847	4e-42
467	Zgc:103558 [Danio rerio]	0	194	14.9926	6e-58
468	Zgc:158856 [Danio rerio]	0	233	15.0114	9e-33
469	PREDICTED: similar to LOC494994 protein [Ornithorhynchus anatinus]	0	423	15.1187	1e-110
470	forkhead box R1 [Oryzias latipes] >gi|226441760|gb|ACO57482.1| forkhead box R1 [Oryzias latipes]	0	268	15.1709	5e-47
471	zona pellucida protein Bb [Sparus aurata]	0	97	15.213	7e-26
472	transposase [Siniperca chuatsi]	0	155	15.2583	7e-26
473	transmembrane protein 144 [Danio rerio] >gi|51329808|gb|AAH80225.1| Zgc:100814 [Danio rerio] >gi|156914788|gb|AAI52622.1| Zgc:100814 [Danio rerio] >gi|183986134|gb|AAI66108.1| LOC100158496 protein [Xenopus (Silurana) tropicalis]	0	700	15.2599	1e-122
474	PREDICTED: insulin receptor substrate 1-like [Danio rerio]	0	381	15.2789	1e-28
475	Zgc:66455 [Danio rerio]	0	657	15.3727	3e-49
476	Zgc:92287 [Danio rerio]	0	292	15.3756	2e-39
477	solute carrier family 38, member 8 [Danio rerio] >gi|148726025|emb|CAN88263.1| novel protein [Danio rerio]	0	379	15.4206	2e-74
478	Vesicle transport protein SFT2B [Salmo salar] >gi|221219288|gb|ACM08305.1| Vesicle transport protein SFT2B [Salmo salar]	0	442	15.4275	2e-73
479	Zgc:153498 [Danio rerio]	0	198	15.4491	6e-06
480	grainyhead-like protein 2 homolog [Xenopus (Silurana) tropicalis] >gi|82179417|sp|Q5M7R9.1|GRHL2_XENTR RecName: Full=Grainyhead-like protein 2 homolog; AltName: Full=Transcription factor CP2-like 3 >gi|56788814|gb|AAH88489.1| grainyhead-like 2 [Xenopus (Silurana) tropicalis]	0	532	15.4737	1e-56
481	Zgc:111976 [Danio rerio] >gi|182889584|gb|AAI65376.1| Zgc:111976 protein [Danio rerio]	0	358	15.4933	6e-53
482	zona pellucida protein X [Sparus aurata]	0	1213	15.5299	0
483	PREDICTED: protein FAM113A-like isoform 1 [Callithrix jacchus]	0	189	15.5718	1e-24
484	polysialoglycoprotein precursor [Oncorhynchus mykiss] >gi|131408|sp|P12027.2|PSGP_ONCMY RecName: Full=Polysialoglycoprotein; Short=PSGP; AltName: Full=Apopolysialoglycoprotein; Short=apoPSGP; Flags: Precursor >gi|213776|gb|AAA49548.1| apopolysialoglycoprotein precursor [Oncorhynchus mykiss gairdneri]	0	186	15.5719	1e-07
485	dead end [Oryzias latipes] >gi|255766908|gb|ACU33922.1| dead end protein [Oryzias latipes]	0	229	15.5765	3e-45
486	solute carrier family 12 member 9-like [Bos taurus]	0	226	15.6199	4e-13
487	eSRS4 [Anguilla japonica]	0	420	15.6673	7e-38
488	PREDICTED: hypothetical protein [Danio rerio]	0	231	15.7001	5e-24
489	growth differentiation factor 9 [Dicentrarchus labrax]	0	435	15.7425	1e-100
490	small nuclear RNA activating complex, polypeptide 1a [Danio rerio] >gi|29124625|gb|AAH49022.1| Small nuclear RNA activating complex, polypeptide 1 [Danio rerio]	0	463	15.7815	3e-46
491	pif1 protein [Dicentrarchus labrax]	0	946	15.8005	0
492	novel protein similar to zygote arrest 1 zar1 [Xenopus tropicalis]	0	164	15.8369	2e-20
493	PREDICTED: synovial sarcoma, X breakpoint 2 interacting protein-like [Danio rerio]	0	191	15.8491	6e-22
494	mitochondrial glutamate carrier 1 [Ictalurus punctatus]	0	202	15.9354	5e-33
495	hypothetical protein [Paramecium tetraurelia strain d4-2] >gi|124429205|emb|CAK93998.1| unnamed protein product [Paramecium tetraurelia]	0	264	15.9388	8e-06
496	microtubule-associated protein [Leishmania braziliensis MHOM/BR/75/M2904]	0	1131	15.9611	9e-14
497	caprin-2 [Danio rerio] >gi|82078737|sp|Q5RJ80.1|CAPR2_DANRE RecName: Full=Caprin-2 >gi|55962404|emb|CAI11565.1| novel protein similar to human C1q domain containing 1 (C1QDC1) [Danio rerio] >gi|213624880|gb|AAI71714.1| Caprin family member 2 [Danio rerio]	0	844	15.9872	6e-49
498	ZPC5 [Cynoglossus semilaevis]	0	500	16.0009	6e-54
499	Ecto-ADP-ribosyltransferase 5 precursor [Anoplopoma fimbria]	0	674	16.0167	6e-63
500	choriogenin H [Liza haematocheila]	0	218	16.0398	1e-29
501	chorion protein [Sparus aurata]	0	265	16.0502	2e-10
502	snRNA-activating protein complex subunit 1 [Danio rerio] >gi|28856240|gb|AAH48040.1| Zgc:55475 [Danio rerio] >gi|182888928|gb|AAI64392.1| Zgc:55475 protein [Danio rerio] >gi|220675873|emb|CAX12584.1| novel protein similar to small nuclear RNA activating complex, polypeptide 1 (snapc1, zgc:55475) [Danio rerio]	0	433	16.0606	1e-09
503	novel protein containing multiple low-density lipoprotein receptors domain class A, low-density lipoprotein receptor repeat class B and EGF-like domains [Danio rerio]	0	261	16.1525	3e-08
504	choriogenin Hminor [Oryzias latipes]	0	259	16.1615	5e-30
505	aspartic protease [Trematomus bernacchii]	0	483	16.1629	3e-81
506	ZPC domain containing protein 2 [Oryzias latipes]	0	472	16.2078	2e-67
507	PREDICTED: adagio protein 1 [Xenopus (Silurana) tropicalis]	0	547	16.3181	2e-06
508	G2 mitotic-specific cyclin B [Oreochromis mossambicus]	0	236	16.3813	2e-30
509	elongation factor 1 alpha isoform 42Sp50 [Pagrus major]	0	690	16.4148	1e-98
510	cth1 [Danio rerio] >gi|79158856|gb|AAI07985.1| Cth1 [Danio rerio]	0	797	16.4501	1e-68
511	elongation of very long chain fatty acids (FEN1/Elo2, SUR4/Elo3, yeast)-like 1a [Danio rerio] >gi|53734670|gb|AAH83417.1| Elongation of very long chain fatty acids (FEN1/Elo2, SUR4/Elo3, yeast)-like 1a [Danio rerio] >gi|148725404|emb|CAN88635.1| novel protein similar to vertebrate elongation of very long chain fatty acids (FEN1/Elo2, SUR4/Elo3, yeast)-like 1 (ELOVL1, zgc:103538) [Danio rerio]	0	1456	16.4531	1e-133
512	follicle stimulating hormone beta subunit [Sebastes schlegelii]	0	685	16.6916	1e-74
513	kinesin-like protein KIF20A [Danio rerio] >gi|29791574|gb|AAH50507.1| Zgc:56231 [Danio rerio] >gi|37959889|gb|AAP73749.1| kinesin-like protein Surhe [Danio rerio] >gi|44890348|gb|AAH66709.1| Zgc:56231 [Danio rerio]	0	671	16.7384	2e-18
514	zona pellucida C related protein [Danio rerio]	0	654	16.7639	1e-11
515	Zgc:66449 [Danio rerio]	0	1899	16.9557	1e-102
516	PREDICTED: hypothetical protein [Ornithorhynchus anatinus]	0	337	16.9682	3e-06
517	vitellogenin A [Mugil cephalus]	0	333	16.9994	1e-24
518	ZAR1-like protein [Gallus gallus] >gi|283099383|gb|ADB08055.1| zygote arrest 1 [Gallus gallus]	0	746	17.0129	8e-28
519	protein LSM14 homolog B-A [Xenopus laevis] >gi|82181847|sp|Q68FI1.1|L14BA_XENLA RecName: Full=Protein LSM14 homolog B-A; AltName: Full=RNA-associated protein 46; Short=xRAP46; AltName: Full=RNA-associated protein 55B-A; Short=RAP55B-A; Short=xRAP55B >gi|51258579|gb|AAH79811.1| MGC86453 protein [Xenopus laevis]	0	343	17.0778	9e-11
520	rho GTPase-activating protein 11A isoform 1 [Danio rerio]	0	999	17.158	3e-38
521	IHABP [Takifugu rubripes]	0	589	17.1663	2e-11
522	PREDICTED: bucky ball [Danio rerio]	0	1492	17.1666	1e-14
523	PREDICTED: zona pellucida protein 4-like, partial [Danio rerio]	0	1893	17.2333	9e-78
524	cathepsin S [Oryzias latipes] >gi|50251130|dbj|BAD27582.1| cathepsin S [Oryzias latipes]	0	866	17.3163	2e-16
525	ZPC1 [Cynoglossus semilaevis]	0	1214	17.3503	3e-59
526	microtubule-associated proteins 1A/1B light chain 3C [Danio rerio] >gi|29436785|gb|AAH49489.1| Zgc:56565 [Danio rerio] >gi|37681857|gb|AAQ97806.1| MAP1 light chain 3-like protein 2 [Danio rerio] >gi|121308322|dbj|BAF43580.1| microtubule-associated protein 1-light chain 3C [Danio rerio]	0	500	17.4971	7e-21
527	PREDICTED: histidine-rich glycoprotein [Oryctolagus cuniculus]	0	934	17.671	4e-08
528	oogenesis-related [Danio rerio] >gi|144228154|gb|ABO93606.1| oogenesis-related protein [Danio rerio] >gi|148725320|emb|CAN87963.1| novel protein [Danio rerio]	0	867	17.7926	2e-08
529	Zgc:175135 protein [Danio rerio]	0	1637	18.0999	5e-14
530	kelch domain containing 1 [Xenopus (Silurana) tropicalis] >gi|163915669|gb|AAI57695.1| LOC100135383 protein [Xenopus (Silurana) tropicalis]	0	820	18.1977	7e-13
531	zygote arrest protein 1 [Takifugu rubripes] >gi|45477270|sp|Q7T3T9.1|ZAR1_FUGRU RecName: Full=Zygote arrest protein 1; AltName: Full=Oocyte-specific maternal effect factor >gi|30908937|gb|AAP37039.1| zygote arrest 1 [Takifugu rubripes]	0	1626	18.6402	6e-17
532	Cathepsin Z precursor [Osmerus mordax]	0	1970	18.7005	4e-40
533	vitellogenin C [Morone americana]	0	1932	18.9818	4e-40
534	choriogenin L [Fundulus heteroclitus]	0	3929	19.1415	1e-78

## Sheet: Sheet2
	Gene name (Nr-annotation)	Male rawreads	Female rawreads	log2(Female RPKM/Male RPKM)	Nr-Evalue
	anti-Mullerian hormone [Dicentrarchus labrax]	618	0	-16.7799	8e-59						anti-Mullerian hormone [Dicentrarchus labrax]					anti-Mullerian hormone [Dicentrarchus labrax]					8e-59
	LOC566659 protein [Danio rerio]	464	0	-15.7027	3e-69						LOC566659 protein [Danio rerio]					LOC566659 protein [Danio rerio]					3e-69
	PREDICTED: sodium/bile acid cotransporter isoform 2 [Macaca mulatta]	131	0	-15.1167	2e-10						PREDICTED: sodium/bile acid cotransporter isoform 2 [Macaca mulatta]					PREDICTED: sodium/bile acid cotransporter isoform 2 [Macaca mulatta]					2e-10
	PREDICTED: solute carrier family 10 (sodium/bile acid cotransporter family), member 1 [Danio rerio]	100	0	-15.1034	3e-07						PREDICTED: solute carrier family 10 (sodium/bile acid cotransporter family), member 1 [Danio rerio]					PREDICTED: solute carrier family 10 (sodium/bile acid cotransporter family), member 1 [Danio rerio]					3e-07
	chitinase [Hypomesus transpacificus]	71	0	-14.5813	3e-23						chitinase [Hypomesus transpacificus]					chitinase [Hypomesus transpacificus]					3e-23
	PREDICTED: solute carrier family 22 member 6-like [Danio rerio]	72	0	-14.3477	8e-09						PREDICTED: solute carrier family 22 member 6-like [Danio rerio]					PREDICTED: solute carrier family 22 member 6-like [Danio rerio]					8e-09
	unnamed protein product [Tetraodon nigroviridis]	72	0	-14.1726	4e-15						unnamed protein product [Tetraodon nigroviridis]					unnamed protein product [Tetraodon nigroviridis]					4e-15
	putative reverse transcriptase [Takifugu rubripes]	41	0	-13.284	6e-07						putative reverse transcriptase [Takifugu rubripes]					putative reverse transcriptase [Takifugu rubripes]					6e-07
	chitinase [Hypomesus transpacificus]	56	0	-13.2142	1e-70						chitinase [Hypomesus transpacificus]					chitinase [Hypomesus transpacificus]					1e-70
	keratin-associated protein 5-4 [Homo sapiens] >gi|56749058|sp|Q6L8H1.1|KRA54_HUMAN RecName: Full=Keratin-associated protein 5-4; AltName: Full=Keratin-associated protein 5.4; AltName: Full=Ultrahigh sulfur keratin-associated protein 5.4 >gi|47522531|dbj|BAD20200.1| keratin associated protein [Homo sapiens]	23	0	-13.035	3e-07						keratin-associated protein 5-4 [Homo sapiens] >gi|56749058|sp|Q6L8H1.1|KRA54_HUMAN RecName: Full=Keratin-associated protein 5-4; AltName: Full=Keratin-associated protein 5.4; AltName: Full=Ultrahigh sulfur keratin-associated protein 5.4 >gi|47522531|dbj|BAD20200.1| keratin associated protein [Homo sapiens]					keratin-associated protein 5-4 [Homo sapiens] >gi|56749058|sp|Q6L8H1.1|KRA54_HUMAN RecName: Full=Keratin-associated protein 5-4; AltName: Full=Keratin-associated protein 5.4; AltName: Full=Ultrahigh sulfur keratin-associated protein 5.4 >gi|47522531|dbj|BAD20200.1| keratin associated protein [Homo sapiens]					3e-07
	RPGR [Rattus norvegicus]	24	0	-13	9e-08						RPGR [Rattus norvegicus]					RPGR [Rattus norvegicus]					9e-08
	ileal sodium/bile acid cotransporter [Danio rerio] >gi|31418838|gb|AAH53189.1| Solute carrier family 10 (sodium/bile acid cotransporter family), member 2 [Danio rerio] >gi|169158069|emb|CAQ13661.1| solute carrier family 10 (sodium/bile acid cotransporter family), member 2 [Danio rerio] >gi|182891818|gb|AAI65330.1| Slc10a2 protein [Danio rerio]	22	0	-12.8965	1e-36						ileal sodium/bile acid cotransporter [Danio rerio] >gi|31418838|gb|AAH53189.1| Solute carrier family 10 (sodium/bile acid cotransporter family), member 2 [Danio rerio] >gi|169158069|emb|CAQ13661.1| solute carrier family 10 (sodium/bile acid cotransporter family), member 2 [Danio rerio] >gi|182891818|gb|AAI65330.1| Slc10a2 protein [Danio rerio]					ileal sodium/bile acid cotransporter [Danio rerio] >gi|31418838|gb|AAH53189.1| Solute carrier family 10 (sodium/bile acid cotransporter family), member 2 [Danio rerio] >gi|169158069|emb|CAQ13661.1| solute carrier family 10 (sodium/bile acid cotransporter family), member 2 [Danio rerio] >gi|182891818|gb|AAI65330.1| Slc10a2 protein [Danio rerio]					1e-36
	bloodthirsty [Notothenia coriiceps]	20	0	-12.8871	4e-22						bloodthirsty [Notothenia coriiceps]					bloodthirsty [Notothenia coriiceps]					4e-22
	unnamed protein product [Tetraodon nigroviridis]	23	0	-12.8379	6e-06						unnamed protein product [Tetraodon nigroviridis]					unnamed protein product [Tetraodon nigroviridis]					6e-06
	PREDICTED: NK3 homeobox 2 [Taeniopygia guttata]	25	0	-12.7579	2e-34						PREDICTED: NK3 homeobox 2 [Taeniopygia guttata]					PREDICTED: NK3 homeobox 2 [Taeniopygia guttata]					2e-34
	GH10507 [Drosophila grimshawi] >gi|193904565|gb|EDW03432.1| GH10507 [Drosophila grimshawi]	24	0	-12.6126	2e-08						GH10507 [Drosophila grimshawi] >gi|193904565|gb|EDW03432.1| GH10507 [Drosophila grimshawi]					GH10507 [Drosophila grimshawi] >gi|193904565|gb|EDW03432.1| GH10507 [Drosophila grimshawi]					2e-08
	Zgc:55406 protein [Danio rerio] >gi|197246967|gb|AAI64190.1| Zgc:55406 protein [Danio rerio]	18	0	-12.5153	2e-42						Zgc:55406 protein [Danio rerio] >gi|197246967|gb|AAI64190.1| Zgc:55406 protein [Danio rerio]					Zgc:55406 protein [Danio rerio] >gi|197246967|gb|AAI64190.1| Zgc:55406 protein [Danio rerio]					2e-42
	TNF-related apoptosis inducing ligand [Siniperca chuatsi]	21	0	-12.4669	4e-21						TNF-related apoptosis inducing ligand [Siniperca chuatsi]					TNF-related apoptosis inducing ligand [Siniperca chuatsi]					4e-21
	Gap junction beta-6 protein [Salmo salar] >gi|209155214|gb|ACI33839.1| Gap junction beta-6 protein [Salmo salar]	20	0	-12.436	9e-35						Gap junction beta-6 protein [Salmo salar] >gi|209155214|gb|ACI33839.1| Gap junction beta-6 protein [Salmo salar]					Gap junction beta-6 protein [Salmo salar] >gi|209155214|gb|ACI33839.1| Gap junction beta-6 protein [Salmo salar]					9e-35
	U88 [Brugia malayi]	15	0	-12.4124	9e-35						U88 [Brugia malayi]					U88 [Brugia malayi]
	PREDICTED: ubiquitin-like modifier-activating enzyme 1-like [Danio rerio]	18	0	-12.2315	5e-24						PREDICTED: ubiquitin-like modifier-activating enzyme 1-like [Danio rerio]					PREDICTED: ubiquitin-like modifier-activating enzyme 1-like [Danio rerio]					5e-24
	steroid 11-beta-hydroxylase [Dicentrarchus labrax]	13	0	-12.2295	2e-30						steroid 11-beta-hydroxylase [Dicentrarchus labrax]					steroid 11-beta-hydroxylase [Dicentrarchus labrax]					2e-30
	PREDICTED: similar to endo-beta-N-acetylglucosaminidase [Ornithorhynchus anatinus]	13	0	-12.2177	6e-14						PREDICTED: similar to endo-beta-N-acetylglucosaminidase [Ornithorhynchus anatinus]					PREDICTED: similar to endo-beta-N-acetylglucosaminidase [Ornithorhynchus anatinus]					6e-14
	LOC563369 protein [Danio rerio]	17	0	-12.1707	4e-40						LOC563369 protein [Danio rerio]					LOC563369 protein [Danio rerio]					4e-40
	Late embryogenesis abundant protein B19.4 [Brugia malayi]	14	0	-12.0964	4e-14						Late embryogenesis abundant protein B19.4 [Brugia malayi]					Late embryogenesis abundant protein B19.4 [Brugia malayi]					4e-14
	anti-mullerian hormone receptor II [Acanthopagrus schlegelii]	13	0	-12.0199	1e-34						anti-mullerian hormone receptor II [Acanthopagrus schlegelii]					anti-mullerian hormone receptor II [Acanthopagrus schlegelii]					1e-34
	Mullerian inhibiting substance type II receptor [Oryzias latipes] >gi|139002784|dbj|BAF51975.1| Mullerian inhibiting substance type II receptor [Oryzias latipes]	13	0	-11.9945	5e-28						Mullerian inhibiting substance type II receptor [Oryzias latipes] >gi|139002784|dbj|BAF51975.1| Mullerian inhibiting substance type II receptor [Oryzias latipes]					Mullerian inhibiting substance type II receptor [Oryzias latipes] >gi|139002784|dbj|BAF51975.1| Mullerian inhibiting substance type II receptor [Oryzias latipes]					5e-28
	PREDICTED: similar to SH3 domain binding glutamic acid-rich protein-like 3 [Ciona intestinalis]	14	0	-11.9759	1e-15						PREDICTED: similar to SH3 domain binding glutamic acid-rich protein-like 3 [Ciona intestinalis]					PREDICTED: similar to SH3 domain binding glutamic acid-rich protein-like 3 [Ciona intestinalis]					1e-15
	LOC563369 protein [Danio rerio]	11	0	-11.8965	7e-39						LOC563369 protein [Danio rerio]					LOC563369 protein [Danio rerio]					7e-39
	GE14936 [Drosophila yakuba] >gi|194186722|gb|EDX00334.1| GE14936 [Drosophila yakuba]	11	0	-11.8854	1e-06						GE14936 [Drosophila yakuba] >gi|194186722|gb|EDX00334.1| GE14936 [Drosophila yakuba]					GE14936 [Drosophila yakuba] >gi|194186722|gb|EDX00334.1| GE14936 [Drosophila yakuba]					1e-06
	complement C1q tumor necrosis factor-related protein 5 precursor variant 2 [Homo sapiens]	13	0	-11.7924	1e-06						complement C1q tumor necrosis factor-related protein 5 precursor variant 2 [Homo sapiens]					complement C1q tumor necrosis factor-related protein 5 precursor variant 2 [Homo sapiens]					1e-06
	GG24735 [Drosophila erecta] >gi|190660067|gb|EDV57259.1| GG24735 [Drosophila erecta]	13	0	-11.7837	6e-06						GG24735 [Drosophila erecta] >gi|190660067|gb|EDV57259.1| GG24735 [Drosophila erecta]					GG24735 [Drosophila erecta] >gi|190660067|gb|EDV57259.1| GG24735 [Drosophila erecta]					6e-06
	lamin-A [Xenopus laevis] >gi|125963|sp|P11048.1|LMNA_XENLA RecName: Full=Lamin-A >gi|255254|gb|AAB23219.1| lamin A, XlA [Xenopus laevis, Peptide, 665 aa]	11	0	-11.6419	2e-06						lamin-A [Xenopus laevis] >gi|125963|sp|P11048.1|LMNA_XENLA RecName: Full=Lamin-A >gi|255254|gb|AAB23219.1| lamin A, XlA [Xenopus laevis, Peptide, 665 aa]					lamin-A [Xenopus laevis] >gi|125963|sp|P11048.1|LMNA_XENLA RecName: Full=Lamin-A >gi|255254|gb|AAB23219.1| lamin A, XlA [Xenopus laevis, Peptide, 665 aa]					2e-06
	PREDICTED: coronin, actin binding protein, 2A-like [Danio rerio]	12	0	-11.4427	8e-20						PREDICTED: coronin, actin binding protein, 2A-like [Danio rerio]					PREDICTED: coronin, actin binding protein, 2A-like [Danio rerio]					8e-20
	anti-mullerian hormone [Acanthopagrus schlegelii]	359	1	-8.6423	1e-37						anti-mullerian hormone [Acanthopagrus schlegelii]					anti-mullerian hormone [Acanthopagrus schlegelii]					1e-37
	C-lectin-B [Dicentrarchus labrax]	291	1	-8.3395	1e-32						C-lectin-B [Dicentrarchus labrax]					C-lectin-B [Dicentrarchus labrax]					1e-32
	serum lectin isoform 3 [Verasper variegatus]	832	6	-7.2699	9e-24						serum lectin isoform 3 [Verasper variegatus]					serum lectin isoform 3 [Verasper variegatus]					9e-24
	Nattectin precursor [Anoplopoma fimbria]	101	1	-6.8123	9e-24						Nattectin precursor [Anoplopoma fimbria]					Nattectin precursor [Anoplopoma fimbria]					9e-24
	Mullerian inihibiting substance [Paralichthys olivaceus]	576	9	-6.1544	1e-54						Mullerian inihibiting substance [Paralichthys olivaceus]					Mullerian inihibiting substance [Paralichthys olivaceus]					1e-54
